# Supplementary material for: Sedentary Behaviors and Physical Activity Habits Independently Affect Fat Oxidation in Fasting Conditions and Capillary Glucose Levels After Standardized Glucose-Rich Meal in Healthy Females
Source: Front Physiol. 2020 Jul 7;11:710. doi: 10.3389/fphys.2020.00710 (PMC7358445; doi:10.3389/fphys.2020.00710)
Supplement: Supplementary file 1 [file Table_1.XLSX]

## Sheet: Foglio1
sbj #	Sex	Age	Weight	Height	BMI	Date	GLC fast	GLC load 15	GLC load 30	GLC load 60
							0	15	30	60
1	F	51	62	1.74	20.4783	2018-08-02	80	143	186	169
2	F	35	70	1.7	24.2215	2018-08-03	81	108	136	113
4	F	37	61	1.57	24.7475	2018-08-07	82	156	140	112
2	F	35	70	1.7	24.2215	2018-08-07	85	133	155	93
5	F	52	60	1.57	24.3418	2018-08-08	85	176	172	146
6	F	46	74.2	1.69	25.9795	2018-10-19	91	148	144	131
7	F	61	49.8	1.54	20.9985	2018-10-19	92	173	176	158
8	F	57	83.1	1.615	31.8607	2018-11-14	82	128	141	120
9	F	49	60.6	1.53	25.8875	2018-11-27	102	161	192	151
		47	65.6333	1.62833	24.7485		86.6667	147.333	160.222	132.556
		9.55249	9.74064	0.0798436	3.28662		7.14143	22.0454	21.5568	25.0655
